# Supplementary material for: m6Aminer: Predicting the m6Am Sites on mRNA by Fusing Multiple Sequence-Derived Features into a CatBoost-Based Classifier
Source: Int J Mol Sci. 2023 Apr 26;24(9):7878. doi: 10.3390/ijms24097878 (PMC10177809; doi:10.3390/ijms24097878)
Supplement: Supplementary file 1 [file ijms-24-07878-s001.zip]

Archive with 2 entries (2 files):
- Supplementary_Table.pdf
- Suppmentary Data.pdf
